# Supplementary material for: Metabolic modeling of microbial communities in the chicken ceca reveals a landscape of competition and co-operation
Source: Microbiome. 2025 Nov 27;13:248. doi: 10.1186/s40168-025-02241-4 (PMC12661832; doi:10.1186/s40168-025-02241-4)
Supplement: Supplementary file 8 — Supplementary Material 7. Supplementary Table 1. EC content in reconstructed metagenome assembled genomes annotated with KEGG and MetaCyc (related to Supplementary Figure 2). [file 40168_2025_2241_MOESM7_ESM.xls]

## Sheet: Table S1 EC content in MAGs
Supplementary Table 1. EC content in reconstructed metagenome assembled genomes annotated with KEGG and MetaCyc (related to Supplementary Figure 2)
EC number	1.1.1.2	1.1.1.21	1.1.1.26	1.2.7.1	1.4.1.13	2.1.2.1	2.2.1.6	2.3.1.8	2.6.1.1	2.6.1.42	2.6.1.52	2.7.2.1	3.2.1.21	3.2.1.22	3.2.1.23	5.4.2.11	5.4.2.2	6.3.1.2	6.4.1.2	1.1.1.1	1.1.1.157	1.1.1.35	1.2.1.3	1.3.1.109	1.3.1.2	1.3.8.1	1.3.8.6	1.4.1.3	2.1.1.13	2.2.1.1	2.3.1.16	2.3.1.9	3.5.1.6	4.1.3.4	4.2.1.116	5.4.2.12	1.1.1.29	2.5.1.48	2.7.1.165	3.5.1.5	3.6.1.9	1.1.1.222	5.4.99.2	1.1.1.42	1.17.4.1	3.1.3.25	6.4.1.3	1.11.1.21	1.2.1.10
First pathway annotation	Multiple superpathways	Multiple superpathways	Multiple superpathways	Multiple superpathways	Multiple superpathways	Multiple superpathways	Multiple superpathways	Multiple superpathways	Multiple superpathways	Multiple superpathways	Multiple superpathways	Multiple superpathways	Multiple superpathways	Multiple superpathways	Multiple superpathways	Multiple superpathways	Multiple superpathways	Multiple superpathways	Multiple superpathways	Multiple superpathways	Multiple superpathways	Multiple superpathways	Multiple superpathways	Multiple superpathways	Multiple superpathways	Multiple superpathways	Multiple superpathways	Multiple superpathways	Multiple superpathways	Multiple superpathways	Multiple superpathways	Multiple superpathways	Multiple superpathways	Multiple superpathways	Multiple superpathways	Multiple superpathways	Multiple superpathways	Multiple superpathways	Multiple superpathways	Multiple superpathways	Multiple superpathways	Multiple superpathways	Multiple superpathways	Multiple superpathways	Multiple superpathways	Multiple superpathways	Multiple superpathways	Multiple superpathways	Multiple superpathways
Second pathway annotation
Ecoli_cluster5	1	1	1	1	1	1	1	1	1	1	1	1	1	1	1	1	1	1	1	1	0	1	1	0	1	1	1	0	1	1	1	1	1	1	0	1	0	1	1	0	1	0	1	1	1	1	0	1	1
Ecoli_cluster4	1	1	1	0	1	1	1	0	1	1	1	1	1	1	1	0	1	1	1	0	0	1	1	0	0	1	0	0	0	1	1	1	0	1	0	0	0	1	1	0	1	0	0	1	0	0	0	1	0
Bacteroides_fragilis	1	1	1	0	0	1	1	1	1	1	1	1	1	1	1	1	1	1	1	0	0	0	0	1	0	1	1	1	1	1	0	0	1	0	0	1	0	1	0	0	1	1	1	1	0	1	1	1	1
Alistipes_excrementavium	1	1	0	0	0	1	1	0	0	1	1	1	1	1	0	1	1	1	1	0	0	0	1	1	1	0	0	1	1	1	0	0	0	0	0	1	1	0	0	1	1	1	1	0	1	0	1	0	1
Helicobacter_D_pullorum	1	1	0	0	0	1	1	1	1	1	0	1	0	0	0	0	1	1	1	0	0	0	0	0	0	0	0	1	1	1	0	0	1	0	0	1	1	1	0	0	1	0	0	1	1	0	0	0	0
Barnesiella_intestinihominis	0	1	0	0	0	1	0	1	1	1	1	1	1	1	0	1	1	1	0	1	0	0	1	0	0	1	1	1	1	1	0	0	1	0	0	1	1	1	1	0	1	0	0	0	0	1	0	0	1
Coprobacter_fastidiosus	0	1	0	0	0	1	1	1	1	0	1	1	1	1	0	1	1	0	0	1	0	0	1	0	0	0	0	1	1	1	0	0	1	0	0	1	0	1	1	0	1	0	0	1	0	0	0	1	0
UMGS1370_sp904395885	1	1	1	0	1	1	1	0	1	1	1	1	1	1	1	1	1	1	1	0	0	0	1	0	1	0	0	1	1	1	0	0	0	0	0	1	0	1	1	0	1	0	0	0	1	0	1	1	1
Mediterraneibacter_pullicola	1	1	1	1	1	1	1	1	1	1	1	1	1	1	1	0	1	1	1	0	0	0	1	0	0	0	0	1	1	0	0	0	0	0	0	1	0	1	1	0	1	0	0	1	1	0	1	0	1
Merdimonas_faecis	1	1	1	0	1	1	1	1	1	1	1	1	1	1	1	1	1	1	1	0	0	0	1	1	0	0	0	1	1	1	0	0	1	0	0	1	0	1	1	0	1	0	0	0	0	0	1	0	0
Lachnoclostridium_B_monacensis	1	1	0	0	0	1	1	1	1	1	1	1	1	1	1	0	1	1	1	0	0	0	1	0	0	0	0	0	1	1	0	0	1	0	0	1	0	1	0	0	0	0	0	0	0	1	0	1	1
Metalachnospira_sp902406135	1	1	1	1	0	1	0	1	1	1	1	1	0	0	0	1	1	1	1	0	0	0	1	1	1	1	1	1	0	1	0	0	0	1	1	1	0	1	0	0	1	1	0	0	0	0	0	1	0
Bariatricus_faecipullorum	1	1	1	1	0	1	1	1	1	1	1	1	1	1	0	0	1	1	0	1	1	1	1	0	0	1	1	1	1	0	1	1	0	0	0	1	0	0	1	0	1	0	0	1	1	0	0	0	0
Fimimorpha_sp900045905	1	1	1	0	0	1	1	1	1	1	1	1	1	1	0	1	1	1	0	1	0	1	1	0	0	1	1	1	1	0	1	1	0	0	0	1	0	1	1	0	1	0	0	1	0	0	0	0	1
Acetatifactor_sp944383825	1	1	0	0	0	1	1	1	1	1	1	1	1	0	0	0	1	1	0	1	1	1	1	0	0	1	1	1	1	1	1	1	1	0	0	1	1	1	1	0	1	1	0	1	0	0	0	0	1
Blautia_merdipullorum	1	1	0	0	0	1	0	1	1	1	1	1	1	1	0	0	1	1	0	1	0	0	1	0	0	0	0	1	0	1	0	0	0	0	0	1	1	1	1	0	1	1	0	1	0	1	0	0	0
Merdisoma_sp944378225	1	1	0	0	0	1	1	1	1	1	1	1	1	1	0	0	1	1	0	1	0	0	1	0	0	0	0	1	0	1	0	0	0	0	0	1	1	1	1	0	0	1	0	1	1	1	0	0	0
Mediterraneibacter_surreyensis	1	1	1	0	0	1	0	1	1	1	1	1	1	1	0	0	1	1	0	1	1	0	1	0	0	0	0	0	0	1	1	1	0	0	0	1	0	0	1	0	0	1	0	1	0	0	0	0	1
Mediterraneibacter_glycyrrhizinilyticus_A	1	1	1	0	0	1	0	0	1	1	1	0	1	1	0	1	1	1	0	1	0	0	1	0	0	0	0	1	1	1	0	0	0	0	0	1	0	1	1	0	0	1	0	1	0	0	0	0	1
Mediterraneibacter_faecigallinarum	1	1	1	0	0	1	1	1	1	1	1	1	1	1	0	0	1	1	0	1	0	0	1	0	0	0	0	0	1	1	0	0	0	0	0	1	1	1	1	0	1	1	0	1	1	0	0	1	1
Mediterraneibacter_catenae	1	1	1	0	0	0	0	1	1	1	1	1	1	1	0	0	1	1	0	1	0	0	1	0	0	0	0	0	1	0	0	0	0	0	0	1	1	1	1	0	1	1	0	0	1	0	0	0	1
Butyricicoccus_sp017886875	1	1	0	0	0	1	1	1	1	1	1	1	1	1	0	1	1	1	0	1	1	1	0	0	0	1	1	1	1	1	1	1	1	0	0	1	0	1	1	0	1	0	0	0	0	0	0	1	1
Agathobaculum_merdigallinarum	0	1	0	0	0	1	0	1	1	1	1	1	1	1	0	0	1	1	0	1	1	1	1	0	0	1	1	1	1	1	1	1	1	0	0	1	0	0	0	0	1	0	0	0	0	0	0	0	0
Butyricicoccus_sp944381005	1	1	0	0	0	1	0	1	1	1	1	1	1	1	0	0	1	0	0	0	0	0	1	0	0	1	1	1	1	0	1	1	0	0	0	1	0	1	0	0	1	0	0	0	0	1	0	0	0
Anaerostipes_excrementavium	1	1	0	0	0	1	0	0	1	1	0	1	1	1	0	0	1	1	0	1	0	0	1	0	0	0	0	0	1	0	1	1	0	0	0	1	0	1	1	0	1	0	0	0	1	0	0	1	1
Faecalibacterium_avium	1	1	0	0	0	0	1	1	1	0	1	1	1	1	1	1	0	1	1	0	0	0	1	0	0	0	0	0	1	0	0	0	1	0	0	0	0	0	1	0	0	1	0	0	1	0	0	0	0
Lachnoclostridium_B_sp002160985	1	1	0	1	0	1	1	0	1	1	0	1	1	0	0	0	1	0	0	1	0	0	1	0	0	0	0	1	1	0	0	0	1	0	0	1	1	1	1	0	1	0	0	0	1	0	0	1	1
Anaerofilum_excrementigallinarum	1	1	1	0	0	1	0	0	1	1	1	1	1	1	0	1	0	1	0	0	0	0	1	0	0	0	0	0	1	0	0	0	0	0	0	0	0	1	1	0	0	0	0	0	0	0	0	0	0
Faecalibacterium_gallinarum	1	1	0	1	0	1	0	0	1	0	0	1	1	1	0	0	1	1	0	1	0	0	1	0	0	0	0	0	1	0	0	0	1	0	0	0	1	0	1	0	1	1	0	0	1	0	0	0	0
Gemmiger_A_avium	1	1	1	1	0	1	0	1	1	1	1	1	1	1	0	0	1	1	0	1	0	1	1	0	0	0	0	0	0	0	1	0	0	0	0	0	0	0	1	0	1	0	0	0	1	1	0	0	0
Onthocola_A_gallistercoris	1	1	0	1	0	1	0	1	1	1	1	1	1	1	0	0	1	0	0	1	0	0	1	0	0	0	0	1	1	0	1	1	0	0	0	1	0	0	1	0	1	0	0	0	0	0	0	1	0
Avoscillospira_stercoripullorum	1	1	1	0	0	1	0	1	1	1	1	1	1	0	0	0	1	0	0	1	0	0	1	0	0	0	0	1	0	1	1	1	0	0	0	1	0	1	1	0	1	1	0	0	1	1	0	1	0
CAJFPI01_sp944386985	1	1	1	1	0	1	0	1	1	1	0	1	0	0	0	0	1	1	0	1	0	0	1	0	0	0	0	0	0	0	0	0	0	0	0	1	0	0	1	0	1	0	0	0	1	0	0	0	0
Flavonifractor_sp944385615	1	1	1	0	0	1	0	1	1	1	1	1	0	1	0	1	1	1	0	1	0	0	1	0	0	0	0	0	1	1	0	0	0	0	0	0	0	0	0	0	1	0	0	0	1	1	0	0	1
Intestinimonas_stercoravium	1	0	0	1	0	1	0	1	1	1	0	1	0	0	1	1	0	0	1	0	1	0	1	1	0	1	1	0	1	0	0	0	0	1	0	0	1	0	0	0	1	0	0	0	1	0	0	0	0
Pelethomonas_intestinigallinarum	1	1	0	0	0	1	0	1	1	1	1	1	1	0	1	0	1	1	1	0	0	0	1	1	0	1	1	1	0	0	0	0	0	1	0	1	1	0	1	0	1	0	0	0	1	1	0	0	0
Pelethomonas_sp017887695	1	1	0	1	0	1	0	0	1	1	0	0	1	1	0	0	1	1	0	0	0	0	1	0	0	1	1	0	1	1	1	1	0	0	0	1	1	0	1	0	1	0	0	0	0	0	0	1	0
Heteroclostridium_caecigallinarum	1	1	0	0	0	1	0	1	1	1	1	1	0	0	0	0	1	1	0	0	0	0	1	0	1	0	0	0	1	1	0	0	0	0	0	1	0	1	0	0	1	0	0	1	1	0	0	0	0
CALXEM01_sp944387335	1	1	0	0	0	1	0	1	1	1	0	1	0	1	0	0	1	0	0	1	0	0	1	0	0	0	0	1	0	0	0	0	0	0	0	1	1	1	0	0	0	0	0	0	0	1	0	0	1
Caccalectryoclostridium_excrementigallinarum	1	1	1	0	0	1	0	1	1	1	1	1	1	0	0	0	1	1	0	1	0	0	1	0	0	0	0	1	1	0	0	0	0	0	0	1	1	1	0	0	1	0	0	1	0	0	0	1	1
Gallimonas_gallistercoris	1	1	0	1	0	0	1	1	1	1	0	1	1	1	0	0	1	0	0	1	0	1	0	0	0	0	0	0	1	1	1	0	0	0	0	1	0	1	0	0	1	0	0	0	0	0	0	1	0
Gallimonas_intestinigallinarum	1	1	0	0	0	1	0	1	1	1	1	1	1	1	0	0	1	0	0	1	0	1	0	1	0	0	0	0	0	0	1	0	0	0	0	1	0	0	0	0	1	0	0	1	1	1	0	1	0
Borkfalkia_sp904419945	1	1	0	0	0	1	0	1	1	1	1	1	1	1	0	0	1	1	0	1	0	1	1	0	0	0	0	1	1	1	1	0	0	0	0	1	0	1	0	0	1	0	0	0	0	0	0	1	0
Borkfalkia_avicola	1	1	0	1	0	0	0	0	1	1	1	1	1	1	0	0	1	0	0	1	0	1	1	0	0	0	0	0	0	0	1	0	0	0	0	1	0	1	0	0	0	0	0	0	1	0	0	0	0
Egerieicola_pullicola	1	1	0	1	0	0	1	0	1	1	0	1	1	0	0	0	1	1	0	1	0	0	1	0	0	0	0	0	0	0	0	0	1	0	0	1	0	1	1	0	1	0	0	0	1	1	0	0	1
Faecousia_excrementigallinarum	1	1	0	1	0	1	0	0	1	1	1	0	1	0	0	0	1	1	0	1	0	0	1	0	0	0	0	0	0	0	0	0	0	0	0	1	1	0	0	0	0	1	0	0	1	1	0	1	0
Caccosoma_faecigallinarum	1	1	0	0	0	1	0	1	1	0	0	1	0	1	0	0	1	1	0	1	0	0	1	0	1	0	0	0	0	1	0	0	0	0	0	1	0	0	0	0	1	1	0	0	1	1	0	1	1
Ruthenibacterium_merdipullorum	1	1	1	1	0	1	0	1	1	1	1	1	1	0	0	1	1	1	0	1	0	0	1	0	0	0	0	1	0	0	0	0	1	1	0	0	0	1	1	0	0	0	0	0	1	0	0	1	1
Scatosoma_pullistercoris	1	1	0	1	0	1	0	1	1	1	0	1	1	1	0	0	1	0	0	1	0	0	1	0	0	0	0	1	0	1	0	0	0	0	0	1	1	0	0	0	1	1	0	0	1	0	0	0	0
Scatosoma_sp904419075	1	1	0	1	0	0	0	0	1	0	0	1	1	0	0	0	1	0	0	1	0	0	1	0	0	0	0	0	0	1	1	0	0	0	0	1	1	1	0	0	0	1	0	0	0	0	0	0	0
Galloscillospira_A_stercoripullorum	0	0	0	1	0	0	0	1	1	1	0	1	1	0	0	1	1	0	0	1	0	1	1	0	0	1	1	0	1	1	1	1	0	0	0	0	0	0	1	0	1	0	0	0	1	1	0	1	1
RGIG4074_sp944376455	1	1	0	0	0	1	0	0	1	0	1	1	1	0	0	0	1	0	0	1	0	0	1	0	0	0	0	0	0	1	1	0	0	0	0	1	0	0	0	0	1	0	0	0	1	0	0	1	0
SRR22360828_CAJFEE01_bin.6	1	1	0	1	0	0	0	1	1	0	1	0	0	0	0	1	1	0	0	0	1	0	1	0	0	1	1	0	0	0	1	1	0	0	0	0	0	1	0	0	0	0	0	0	0	0	0	1	0
Massilicoli_timonensis	1	1	0	0	0	1	0	1	0	0	0	1	0	0	0	0	0	0	0	0	1	0	0	0	0	1	1	0	0	0	1	1	0	0	0	1	0	0	0	0	1	0	0	1	1	0	0	0	0
CAG-269_sp944387545	1	0	0	1	0	0	0	1	0	0	0	1	0	0	0	1	1	0	0	1	0	0	1	0	0	0	0	0	0	0	1	0	0	0	0	0	0	0	0	0	0	0	0	0	1	0	0	0	1
CAG-269_sp904384245	1	0	0	1	0	0	0	1	0	0	0	1	0	0	0	0	0	0	1	1	0	0	1	0	0	0	0	0	0	0	0	0	0	0	0	1	0	0	0	0	0	1	0	0	1	0	0	0	1
CAG-269_sp944386165	1	0	0	1	0	1	0	1	0	0	0	1	0	0	0	1	1	0	0	1	0	0	1	0	0	0	0	0	0	0	0	0	0	0	0	1	0	0	0	0	1	0	0	0	0	0	0	0	1
Faecenecus_gallistercoris_sp4	1	0	0	0	0	0	0	1	0	0	0	1	0	0	0	1	1	0	0	1	0	0	1	0	0	0	0	0	0	1	1	0	0	0	0	0	0	0	0	0	1	0	0	0	1	0	0	0	0
Pelethosoma_sp944332155	1	0	0	0	0	0	0	1	0	0	0	1	0	0	0	0	1	0	0	0	0	0	1	0	0	0	0	0	0	1	1	0	0	0	0	1	0	0	0	0	0	0	0	0	1	0	0	0	0
Onthocola_B_stercoravium	0	1	0	0	0	1	0	1	0	1	0	1	0	0	0	1	1	0	0	0	0	0	1	0	0	0	0	0	0	1	1	0	0	0	0	1	0	0	0	0	1	0	0	0	1	0	0	0	0
Caccenecus_avistercoris	0	1	0	0	0	1	0	0	0	0	0	0	0	0	0	0	1	0	0	0	0	0	1	0	0	0	0	0	0	0	1	0	0	0	0	1	0	0	0	0	0	0	0	0	1	0	0	0	0
Faecenecus_gallistercoris_sp3	0	0	0	1	0	0	0	0	0	0	0	0	0	0	0	1	0	0	0	1	0	0	1	0	0	0	0	0	0	1	1	0	0	0	0	0	0	0	0	0	0	0	0	0	1	0	0	0	0
SRR22360836_CAG-465_bin.1	0	1	0	1	0	0	0	1	0	0	0	1	0	0	0	0	0	0	0	0	0	0	1	0	0	0	0	0	0	0	0	0	0	0	0	1	1	0	0	0	0	1	0	0	1	0	0	0	0
Faecisoma_merdavium	1	0	0	0	0	1	0	1	0	0	0	1	0	0	0	0	1	0	0	1	0	0	0	0	0	0	0	0	0	1	1	0	0	0	0	1	0	0	0	0	0	0	0	0	1	0	0	0	0
SRR22360832_UBA660_bin.9	0	0	0	0	0	0	0	1	0	0	0	1	0	0	0	0	1	0	0	0	0	0	0	0	0	0	0	0	0	1	1	0	0	0	0	1	0	0	0	0	1	0	0	0	1	0	0	0	0
Caccopulliclostridium_sp944372325	0	1	0	0	0	1	0	1	0	0	0	1	0	0	0	0	1	0	0	1	0	0	1	0	0	0	0	0	0	1	1	0	0	0	0	1	0	0	0	0	0	0	0	0	1	0	0	0	0
Caccovivens_sp944348085	0	0	0	0	0	1	0	1	0	0	0	1	0	0	0	0	0	0	0	0	0	0	0	0	0	0	0	0	0	1	0	0	0	0	0	1	0	0	0	0	0	0	0	0	1	0	0	0	0
Onthousia_sp944363745	0	1	0	0	0	0	0	1	0	0	0	1	0	0	0	1	1	0	0	0	0	0	0	0	0	0	0	0	0	0	0	0	0	0	0	1	0	0	0	0	0	0	0	0	1	0	0	0	0
Caccovivens_sp944383685	1	0	0	0	0	0	0	1	0	0	0	1	0	0	0	0	1	0	0	0	0	0	1	0	0	0	0	0	0	1	0	0	0	0	0	1	0	0	1	0	0	0	0	0	0	0	0	0	0
Caccovivens_sp930990515	0	0	0	0	0	0	0	1	0	0	0	0	0	0	0	0	1	0	0	0	0	0	1	0	0	0	0	0	0	0	1	0	0	0	0	1	0	0	1	0	0	0	0	0	1	0	0	0	0
Caccovivens_sp944345705	0	0	0	0	0	0	0	1	0	0	0	0	0	0	0	0	1	0	0	1	0	0	1	0	0	0	0	0	0	0	0	0	0	0	0	1	0	0	0	0	1	0	0	0	0	0	0	0	0
Eisenbergiella_intestinigallinarum	1	1	0	1	1	1	1	1	1	1	0	1	1	1	1	0	1	1	1	0	1	1	1	1	1	1	1	1	1	0	1	1	0	1	1	1	1	1	1	0	1	1	0	1	0	1	1	0	1
Gemmiger_avicola	1	1	0	0	1	1	1	1	1	1	1	1	1	1	1	1	1	1	1	0	1	1	0	1	1	1	1	1	1	1	1	1	1	1	0	1	0	1	1	0	0	1	0	1	0	0	0	0	0
HGM12545_sp900761925	1	1	0	0	0	1	1	1	1	1	0	1	1	1	1	0	1	1	0	0	0	1	1	1	0	1	1	1	0	0	1	1	1	1	1	1	1	1	0	0	1	1	0	1	1	1	0	0	0
Blautia_sp944380235	1	1	1	0	1	1	1	1	1	1	1	1	1	1	1	1	1	1	1	0	0	0	1	0	0	0	0	1	0	1	0	0	0	0	0	1	0	1	1	0	1	1	0	1	1	0	1	0	1
Mediterraneibacter_stercoravium	1	1	0	0	1	1	1	1	1	1	1	1	1	1	1	1	1	1	1	0	0	0	1	0	1	0	0	0	1	0	1	1	0	0	0	1	1	1	1	0	1	1	0	1	0	0	0	0	1
Lachnoclostridium_A_avicola	1	1	0	0	1	1	1	1	1	1	1	1	1	1	1	1	1	1	1	0	0	0	1	0	1	0	0	1	1	1	0	0	0	0	0	1	1	0	1	0	1	0	0	0	1	0	1	1	1
Lachnoclostridium_A_sp944383765	1	0	0	0	1	1	1	1	1	1	1	1	1	0	1	1	1	1	1	0	0	0	1	1	1	1	1	0	1	1	0	0	1	1	0	1	1	1	1	0	1	1	0	1	1	0	1	0	1
Agathobaculum_merdipullorum	1	1	0	0	1	1	1	1	1	1	1	1	1	1	1	0	1	1	1	0	1	1	1	1	1	1	1	1	1	1	1	1	1	1	1	1	1	1	1	1	1	0	0	0	0	0	0	0	0
Flavonifractor_intestinigallinarum	1	1	1	1	1	1	1	1	1	1	1	1	0	1	0	0	1	1	1	0	0	1	1	1	0	1	1	0	1	1	1	1	0	1	1	1	0	1	0	0	1	0	0	1	1	0	0	0	0
Pseudoflavonifractor_A_merdigallinarum	1	1	1	0	1	1	1	0	1	1	1	1	1	1	1	1	1	1	1	0	1	1	1	1	0	1	1	1	1	1	1	1	0	1	1	1	0	1	1	0	1	0	0	1	1	0	0	0	0
Lawsonibacter_pullicola	1	1	0	0	1	1	1	1	1	1	1	1	0	0	0	1	1	1	1	0	1	1	1	1	0	1	1	0	1	1	1	1	0	1	0	1	0	1	1	0	1	0	0	0	0	1	0	0	0
Mediterraneibacter_sp904377845	1	1	0	0	0	1	1	1	1	1	1	1	1	1	1	0	1	0	1	0	0	0	1	0	1	0	0	0	1	0	0	0	0	0	0	1	1	1	0	0	1	1	0	1	1	1	0	0	0
Lachnoclostridium_B_sp000765215	1	1	0	0	1	1	1	1	1	1	1	1	1	1	0	0	1	1	1	0	0	0	1	0	0	0	0	1	0	0	0	0	1	0	0	1	1	1	0	0	1	0	0	0	0	1	1	1	1
UBA866_sp904384225	1	1	0	0	1	1	1	0	1	1	1	1	1	1	1	0	1	1	1	0	0	0	0	0	1	0	1	1	0	1	0	0	0	0	0	1	1	1	1	0	1	0	0	0	0	0	1	1	0
Borkfalkia_excrementigallinarum	1	1	0	0	0	1	1	1	1	1	0	1	1	0	1	0	1	0	1	0	0	0	1	0	1	0	0	0	1	0	0	0	0	0	0	1	0	1	0	0	1	0	0	1	0	0	0	1	1
Blautia_stercorigallinarum	1	1	0	0	0	1	0	1	1	1	1	1	1	1	0	0	1	1	0	1	0	0	1	0	0	0	0	1	0	1	0	0	0	0	0	1	1	1	1	0	1	1	0	0	0	1	0	1	1
Blautia_stercoripullorum	1	1	0	0	0	1	0	0	1	1	1	0	1	1	0	1	1	1	0	1	0	0	1	0	0	0	0	1	0	1	0	0	0	0	0	1	1	1	1	0	1	1	0	0	1	1	0	0	0
Mediterraneibacter_faecipullorum	1	1	0	0	0	1	1	1	1	1	1	1	1	1	0	1	1	1	0	1	0	0	1	0	0	0	0	1	1	1	0	0	0	0	0	1	1	1	1	0	1	1	0	1	0	0	0	0	1
Mediterraneibacter_sp019418195	1	1	0	0	0	1	0	1	1	1	1	1	1	1	0	1	1	1	0	1	0	0	1	0	0	0	0	1	1	1	0	0	0	0	0	1	1	1	1	0	1	1	0	1	0	0	0	0	1
SRR22360843_Lachnospiraceae_bin.6	1	1	0	0	0	1	0	1	1	0	1	1	1	1	0	0	1	1	0	1	0	0	1	0	0	0	0	1	1	0	1	1	0	0	0	1	1	1	1	0	1	1	0	0	0	1	0	0	1
Scatomonas_merdigallinarum	1	1	0	0	0	1	0	1	1	1	0	1	1	1	0	0	1	1	0	1	1	1	1	0	0	1	1	0	0	1	1	1	0	0	0	1	0	0	1	0	1	1	0	0	1	1	0	0	0
Hungatella_B_pullicola	1	1	1	0	0	0	0	0	1	1	1	0	1	0	0	1	1	1	0	1	0	0	1	0	0	0	0	1	1	1	0	0	1	0	0	0	0	1	1	0	1	0	0	1	0	0	0	1	0
Heritagella_sp905215105	1	1	1	0	0	1	0	1	1	1	1	1	1	1	0	1	1	1	0	1	0	0	1	0	0	0	0	0	1	0	0	0	0	0	0	0	0	0	1	0	1	0	0	0	0	1	0	0	0
Merdivicinus_excrementipullorum	1	1	0	0	0	1	0	1	1	1	1	1	1	1	0	0	1	1	0	1	0	0	1	0	0	0	1	1	1	1	0	0	0	0	0	1	1	0	1	0	1	0	0	1	0	1	0	0	1
Merdivicinus_intestinavium	1	1	0	0	0	1	0	1	1	1	1	1	1	1	0	0	1	1	0	1	0	0	1	0	0	0	0	1	1	0	0	0	0	0	0	1	1	0	1	0	1	0	0	1	0	1	0	0	1
Fournierella_sp002161595	1	1	1	0	1	1	1	0	1	1	1	1	1	1	1	0	1	1	0	0	0	0	1	0	1	0	0	1	1	0	0	0	0	0	0	1	0	0	1	0	0	0	0	0	1	0	0	0	1
Fournierella_massiliensis	1	1	0	0	0	1	0	1	1	1	1	1	1	0	0	0	1	1	0	1	0	0	1	0	0	0	0	1	1	0	0	0	0	0	0	1	1	1	1	0	0	0	0	1	0	1	0	0	1
Gemmiger_excrementigallinarum	1	1	0	0	0	1	1	1	1	0	1	1	1	1	0	1	1	1	0	1	0	0	1	0	0	0	0	0	1	0	0	0	0	0	0	0	1	0	0	0	0	1	0	0	0	0	0	0	0
Massilimicrobiota_merdigallinarum	1	1	0	0	1	1	1	1	1	1	1	1	1	1	1	0	1	1	1	0	0	0	1	0	1	0	0	0	1	1	0	0	0	0	0	1	1	1	1	0	1	0	0	0	1	0	0	1	1
Massilimicrobiota_sp002160865	1	1	0	0	0	0	0	0	1	1	0	0	1	1	0	1	0	1	0	1	1	0	1	0	0	0	0	1	0	1	0	0	0	0	0	0	0	1	0	0	0	0	0	0	0	0	0	0	0
Coprocola_pullicola	1	1	0	0	0	1	0	0	1	1	1	1	0	0	0	1	1	1	0	1	0	1	0	0	0	1	1	1	1	1	1	1	1	0	0	1	0	1	1	0	1	0	0	0	0	0	0	0	0
Fimicola_cottocaccae	1	1	0	0	0	1	1	1	1	1	1	1	1	1	0	1	1	1	0	1	0	0	0	0	0	1	1	1	1	1	0	0	1	0	0	1	0	1	1	0	1	1	0	0	0	0	0	0	0
Flavonifractor_avicola	1	1	1	0	0	0	0	1	1	0	1	1	0	1	0	1	1	1	0	1	0	1	1	0	0	1	1	0	1	1	1	1	0	0	0	0	0	1	0	0	1	0	0	0	0	0	0	0	0
Dysosmobacter_avistercoris	1	1	1	0	0	1	1	0	1	1	0	0	0	0	0	0	1	1	0	0	1	0	0	0	0	1	1	1	0	0	1	1	0	1	0	1	0	1	1	0	1	1	0	0	1	0	0	1	0
Proteus_mirabilis	1	1	0	0	0	1	0	0	1	1	1	1	0	0	0	1	0	0	0	1	0	0	1	0	0	0	0	1	1	0	1	1	1	0	0	0	1	1	0	0	1	1	0	0	0	0	0	1	0
Enterococcus_E_cecorum	1	1	1	0	0	1	1	1	1	1	1	1	1	1	0	1	1	1	0	1	0	0	1	0	0	0	0	1	0	1	1	1	0	0	0	0	0	1	0	0	0	0	0	1	0	1	0	0	1
Limosilactobacillus_reuteri_E	1	1	0	0	0	1	1	1	1	1	0	1	0	1	1	1	1	1	1	0	0	0	1	0	1	0	0	0	0	1	1	1	0	0	0	0	1	1	1	0	0	1	0	0	1	1	0	0	1
Limosilactobacillus_ingluviei	1	1	1	0	0	1	0	1	1	1	1	1	1	0	0	1	1	1	0	1	0	0	1	0	0	0	0	1	0	1	1	1	0	0	0	0	0	1	1	0	0	1	0	0	0	1	0	0	1
Enterococcus_B_faecium	1	1	0	0	0	1	0	1	1	1	0	1	1	1	0	1	1	1	0	1	0	0	1	0	0	0	0	1	0	1	1	1	0	0	0	0	0	1	1	0	0	1	0	0	0	1	0	1	1
Lactobacillus_johnsonii	0	1	0	0	0	1	1	1	1	0	0	1	1	1	1	1	1	1	0	0	0	0	1	0	0	0	0	0	0	0	1	1	0	0	0	0	0	0	0	0	0	0	0	0	1	0	0	0	0
Ligilactobacillus_aviarius	0	0	0	0	0	1	0	1	1	0	0	1	1	1	0	1	1	1	0	1	0	0	0	0	0	0	0	0	0	0	1	1	0	0	0	0	1	0	0	0	0	1	0	0	0	1	0	1	0
Gemmiger_stercoravium	0	0	0	0	0	1	1	1	1	0	1	1	1	1	0	0	1	1	0	0	0	1	0	1	0	0	0	0	0	0	1	0	0	0	0	1	0	0	1	0	1	1	0	0	1	1	0	0	0
Eisenbergiella_sp904392525	0	1	0	1	0	1	0	1	1	0	0	1	1	1	0	0	1	1	0	1	0	0	1	0	0	0	0	0	0	0	1	1	0	0	0	1	0	0	1	0	1	0	0	0	0	0	0	0	1
Faeciplasma_gallinarum	1	1	0	0	0	1	1	1	1	1	1	1	1	1	0	0	1	1	0	1	0	0	1	0	0	0	0	1	1	0	0	0	0	0	0	1	1	1	0	0	1	1	0	1	0	0	0	0	1
RGIG4074_sp017886575	1	1	0	0	0	1	1	1	1	0	1	1	1	0	0	0	1	1	0	1	0	0	1	0	0	0	0	1	1	0	1	0	0	0	0	1	1	1	0	0	1	1	0	0	0	0	0	1	0
Gallimonas_intestinavium	1	1	0	1	0	1	1	1	1	0	0	1	1	1	0	0	1	0	0	1	0	1	0	0	0	0	0	1	1	0	1	0	0	0	0	1	0	1	0	0	1	0	0	0	0	0	0	1	0
UBA1417_sp900552925	1	1	0	0	0	0	0	1	1	1	1	1	1	1	0	1	1	1	0	0	0	1	1	1	0	0	0	0	1	0	1	0	0	0	0	0	1	1	0	0	0	1	0	0	1	0	0	0	0
Borkfalkia_sp944368795	0	1	0	1	0	1	0	0	1	1	0	0	0	1	0	0	1	0	0	1	0	0	1	0	0	0	0	0	1	1	0	0	0	0	0	1	0	0	0	0	1	0	0	1	1	1	0	1	0
Merdibacter_merdavium	1	1	0	0	0	1	1	1	1	1	0	0	1	0	0	1	1	1	0	1	0	0	1	0	0	0	0	0	1	1	1	1	0	0	0	1	0	1	0	0	1	1	0	1	0	0	0	0	0
Merdibacter_merdipullorum	1	1	0	1	0	0	0	1	1	1	0	1	1	0	0	0	1	1	0	1	0	0	0	0	0	0	0	0	1	0	1	1	0	0	0	1	0	1	0	0	1	0	0	1	0	0	0	0	0
Butyricicoccus_avicola	1	1	0	0	0	1	0	0	1	1	1	0	0	0	0	0	1	1	0	1	1	1	0	0	0	1	1	0	1	1	1	0	0	0	0	1	0	1	0	0	1	0	0	0	0	1	0	1	0
SRR22360839_Butyricicoccaceae_bin.3	1	1	0	0	0	0	0	0	1	0	1	1	0	0	0	0	0	0	0	0	0	1	0	0	0	1	1	0	0	0	1	1	0	0	0	1	0	0	0	0	1	0	0	0	1	0	0	0	1
Dwaynesavagella_gallinarum	1	1	1	0	0	1	0	1	1	1	0	1	0	1	0	1	1	0	0	1	0	0	1	0	0	0	0	1	0	0	0	0	0	0	0	1	1	0	0	0	0	1	0	0	0	0	0	1	1
Dwaynesavagella_sp017889345	1	1	1	1	0	0	0	1	1	0	0	1	0	0	0	0	1	1	0	0	0	0	1	0	0	0	0	0	0	0	0	0	0	0	0	1	0	0	0	0	0	0	0	0	1	0	0	1	0
SRR22360817_Lachnospiraceae_bin.7	1	1	0	1	0	1	0	1	1	1	1	1	1	0	0	0	1	1	0	1	1	0	1	0	0	0	0	0	0	0	0	0	0	0	0	1	1	0	0	0	1	1	0	1	1	0	0	0	0
Heritagella_intestinalis	1	1	1	1	0	0	0	1	0	1	0	1	1	1	0	1	1	0	0	1	0	0	1	0	0	0	0	0	0	0	0	0	0	0	0	0	0	0	0	0	1	0	0	0	0	0	0	0	0
Pseudoflavonifractor_A_merdipullorum	1	1	1	0	0	0	0	1	0	1	0	1	1	1	0	1	1	1	0	1	1	0	1	0	0	0	0	0	0	0	0	0	0	0	0	0	0	1	0	0	1	0	0	0	1	0	0	0	1
Borkfalkia_sp944342025	1	1	0	1	0	0	1	1	1	1	1	1	1	0	0	0	1	0	0	1	0	0	1	0	0	0	0	0	0	0	0	0	1	0	0	1	0	1	0	0	0	0	0	0	1	1	0	0	0
SRR22360819_Lachnospiraceae_bin.20	0	0	0	0	0	1	0	1	1	1	1	1	1	1	0	1	1	1	0	1	0	0	1	0	0	0	0	0	0	1	0	0	0	0	0	0	1	1	0	0	0	1	0	0	0	0	0	0	0
Borkfalkia_faecipullorum	1	1	0	1	0	0	0	0	1	1	0	0	1	1	0	0	1	0	0	1	0	0	0	0	0	0	0	0	1	0	0	0	0	0	0	1	0	0	0	0	1	0	0	0	1	0	0	1	0
Borkfalkia_stercoripullorum	1	1	0	1	0	0	0	0	1	1	1	1	1	1	0	0	0	0	0	0	0	0	1	0	0	0	0	0	0	0	0	0	0	0	0	1	0	0	0	0	0	0	0	0	0	0	0	0	0
SRR22360818_Acutalibacteraceae_bin.14	1	0	0	1	0	0	0	0	1	1	0	1	1	0	0	1	1	1	0	1	0	0	0	0	0	0	0	0	0	0	0	0	0	0	0	0	0	0	0	0	0	0	0	0	0	0	0	0	0
SRR22360839_CAG-274_bin.14	1	1	0	0	0	0	0	0	1	0	0	1	1	0	0	0	0	1	0	1	0	0	1	0	0	0	0	0	0	1	1	0	0	0	0	0	0	0	0	0	0	0	0	0	1	0	0	0	1
CAG-269_sp904419095	1	0	0	1	0	0	0	1	0	0	0	1	0	0	0	0	1	0	0	1	0	1	1	1	0	0	0	0	0	0	1	0	0	0	0	1	0	0	0	0	1	0	0	0	1	0	0	0	0
CAG-269_sp944387495	1	0	0	0	0	0	0	0	0	0	0	0	0	0	0	1	1	0	1	0	0	1	1	1	0	0	0	0	0	0	1	0	0	0	0	0	0	0	0	0	0	0	0	0	0	0	0	0	1
Merdicola_sp944390295	1	0	0	1	0	0	0	1	0	0	0	1	1	0	0	1	1	0	0	1	0	0	1	0	0	0	0	0	0	0	1	0	0	0	0	1	0	0	0	0	0	0	0	0	0	0	0	0	1
CAG-793_sp930980675	1	0	0	1	0	0	0	1	0	0	0	1	0	0	0	0	1	0	0	1	0	0	0	0	0	0	0	0	0	0	0	0	0	0	0	1	0	0	0	0	0	0	0	0	0	0	0	0	0
CAG-269_sp944386715	0	0	0	1	0	0	0	1	0	0	0	1	0	0	0	1	1	0	0	0	0	1	0	0	0	0	0	0	0	0	1	0	0	0	0	0	0	0	0	0	0	0	0	0	0	0	0	0	0
UMGS2016_sp944355255	0	0	1	0	0	0	0	1	0	0	0	1	0	0	0	1	0	0	0	1	0	0	1	0	0	0	0	0	0	1	1	0	0	0	0	0	0	0	0	0	0	0	0	0	1	0	0	0	0
Faecenecus_gallistercoris_sp1	1	0	0	1	0	0	1	1	0	0	0	1	0	0	0	1	1	0	0	1	0	0	1	0	0	0	0	0	0	1	0	0	0	0	0	1	0	0	0	0	1	0	0	0	1	0	0	0	0
Faecenecus_gallistercoris_sp5	1	0	0	1	0	0	1	1	0	0	0	1	0	0	0	1	1	0	0	1	0	0	1	0	0	0	0	0	0	1	1	0	0	0	0	0	0	0	0	0	1	0	0	0	1	0	0	0	0
Faecenecus_gallistercoris_sp7	1	0	0	0	0	0	0	1	0	0	0	1	0	0	0	1	1	0	0	1	0	0	1	0	0	0	0	0	0	1	1	0	0	0	0	0	0	0	0	0	0	0	0	0	1	0	0	0	0
Faecenecus_gallistercoris_sp6	1	0	0	0	0	0	0	1	0	0	0	1	0	0	0	1	1	0	0	1	0	0	1	0	0	0	0	0	0	1	0	0	0	0	0	0	0	0	0	0	1	0	0	0	1	0	0	0	0
Faecenecus_gallistercoris_sp2	1	0	0	0	0	0	0	1	0	0	0	1	0	0	0	1	1	0	0	1	0	0	1	0	0	0	0	0	0	1	0	0	0	0	0	0	0	0	0	0	0	0	0	0	1	0	0	0	0
Caccenecus_sp944358135	0	1	0	1	0	1	1	1	0	0	0	1	0	0	0	1	1	0	0	0	0	0	1	0	0	0	0	0	0	0	1	0	0	0	0	0	0	1	0	0	1	0	0	0	0	0	0	0	0
Ventrenecus_sp944350145	1	0	0	0	0	1	0	0	0	0	0	1	0	0	0	1	1	0	0	1	0	1	1	1	0	0	0	0	0	1	1	0	0	0	0	1	0	0	0	0	1	0	0	0	1	0	0	0	0
Caccovivens_sp930990975	0	1	0	0	0	0	0	1	0	0	0	1	0	0	0	0	1	0	0	1	0	0	1	0	0	0	0	0	0	1	0	0	0	0	0	1	0	0	0	0	0	0	0	0	0	0	0	0	0
Caccopulliclostridium_gallistercoris	0	0	0	0	0	1	0	1	0	0	0	1	0	0	0	0	0	0	0	1	0	0	1	0	0	0	0	0	0	1	0	0	0	0	0	1	0	0	1	0	0	0	0	0	0	0	0	0	0
SRR22360815_UBA660_bin.18	0	1	0	0	0	0	0	0	0	0	0	1	0	0	0	0	1	0	0	1	0	0	0	0	0	0	0	0	0	1	1	0	0	0	0	1	0	0	0	0	1	0	0	0	1	0	0	0	0
Ventrenecus_stercoripullorum	0	0	0	0	0	0	0	1	0	0	0	1	0	0	0	0	1	0	0	0	0	0	0	0	0	0	0	0	0	1	1	0	0	0	0	0	0	0	0	0	0	0	0	0	1	0	0	0	0
Ureaplasma_intestinipullorum	0	0	0	1	0	0	1	0	0	0	0	0	0	0	0	0	1	0	0	0	0	1	1	1	0	0	0	0	0	1	1	0	0	0	0	1	0	0	0	0	0	0	0	0	1	0	0	0	0
Ecoli_cluster1	1	1	1	1	1	1	1	1	1	1	1	1	1	1	1	1	1	1	1	1	1	1	1	0	1	1	1	1	1	1	1	1	1	1	0	0	0	1	1	0	1	1	1	1	1	1	0	1	1
Ecoli_cluster2	1	1	1	1	1	1	1	1	1	1	1	1	1	1	1	1	1	1	1	1	1	1	1	0	0	1	1	0	1	1	1	1	1	1	0	0	0	1	1	0	1	0	1	1	1	1	0	1	1
Ecoli_cluster3	1	1	1	0	1	1	1	1	1	1	0	1	1	1	1	1	1	1	1	1	1	1	1	0	1	1	1	1	0	0	1	1	1	1	0	1	0	0	1	0	1	1	1	1	1	0	0	1	1
Butyricicoccus_sp900604335	1	1	0	0	1	1	1	1	1	1	1	1	1	0	1	1	1	1	1	1	1	1	1	1	1	1	0	1	1	1	1	1	0	0	1	1	1	1	1	1	1	0	0	0	0	1	0	0	0
Butyricicoccus_avistercoris	1	1	0	0	1	1	1	1	1	1	1	1	1	1	1	1	1	1	1	0	1	1	1	1	0	1	1	1	1	1	1	1	1	1	1	1	0	1	1	0	1	0	0	0	0	0	0	1	0
Anaerotruncus_colihominis	1	1	0	0	1	1	1	1	1	1	0	1	0	0	0	1	1	1	1	0	1	1	1	1	1	1	1	1	0	0	1	1	0	1	0	1	1	1	1	0	1	0	0	0	1	0	1	0	0
Enterocloster_excrementipullorum	1	1	1	0	0	1	1	1	1	1	1	1	1	1	0	0	1	1	1	0	0	1	1	1	0	1	1	0	1	1	1	0	1	1	0	1	0	1	1	0	1	1	0	1	0	1	1	0	0
Enterocloster_excrementigallinarum	1	1	0	0	0	1	1	1	1	1	1	1	1	0	1	0	1	1	1	0	0	0	1	0	0	0	0	1	1	0	0	0	1	0	0	1	1	1	1	0	1	1	0	1	0	0	1	1	1
Caccovicinus_merdipullorum	1	1	0	0	0	1	1	1	1	1	1	1	1	1	1	1	1	1	1	0	0	0	1	0	0	0	0	0	1	1	0	0	0	0	0	1	1	1	1	1	1	1	0	1	0	0	1	0	1
Caccousia_avicola	1	1	0	0	1	1	1	0	1	1	1	1	1	1	1	0	1	1	1	0	1	1	1	1	1	1	1	1	1	0	1	1	0	1	1	1	1	1	0	0	1	0	0	1	0	1	1	0	0
Eisenbergiella_pullicola	1	1	0	1	1	1	1	1	1	1	1	1	1	1	1	1	1	1	1	0	1	1	0	1	0	1	1	1	1	0	1	1	0	1	1	1	1	1	1	0	1	1	0	1	0	0	1	1	0
Gemmiger_formicilis_B	1	1	1	0	1	1	1	1	1	1	1	1	1	1	1	0	1	1	1	0	1	1	1	1	1	1	1	1	1	0	1	1	0	1	1	1	0	1	1	0	0	1	0	1	0	0	0	0	0
Clostridium_Q_saccharolyticum_A	1	1	1	0	0	0	1	1	1	1	1	1	1	1	1	1	1	1	1	0	1	1	1	1	1	1	1	1	1	1	1	1	0	1	1	1	0	1	0	0	1	0	0	0	0	0	1	1	1
Copromonas_avistercoris	1	0	1	0	0	1	1	1	1	1	0	1	0	1	1	0	1	1	1	0	1	1	1	1	0	1	1	1	1	1	1	1	1	1	0	1	0	0	1	0	1	0	0	1	0	0	1	0	0
Blautia_ornithocaccae	1	1	1	0	1	1	1	1	1	1	1	1	1	1	1	1	1	1	1	0	0	0	1	0	0	0	0	1	0	1	0	0	0	0	0	1	0	1	0	1	1	1	0	1	1	0	1	1	1
Fusicatenibacter_sp900543115	0	1	1	0	1	1	1	1	1	1	1	1	1	1	1	0	1	1	1	1	0	0	1	0	1	0	0	1	0	0	0	0	0	0	0	1	0	1	1	1	1	1	0	1	1	0	1	0	0
Mediterraneibacter_vanvlietii	1	1	1	0	1	1	1	1	1	1	1	1	1	1	1	1	1	1	1	1	0	0	1	0	1	0	0	1	1	1	0	0	0	0	0	1	0	1	1	0	1	1	0	1	1	0	1	0	1
Mediterraneibacter_caccogallinarum	1	1	1	1	1	1	1	1	1	1	1	1	1	1	1	0	1	1	1	0	0	0	1	0	1	0	0	0	1	1	0	0	0	0	0	1	0	1	1	1	1	1	0	1	1	0	0	1	1
Mediterraneibacter_norwichensis	1	1	0	1	1	1	1	1	1	1	1	1	1	1	1	1	1	1	1	0	0	0	1	0	0	0	0	0	1	1	0	0	0	0	0	1	0	1	0	0	1	0	0	1	0	0	1	0	1
Mediterraneibacter_avicola	1	1	1	0	1	1	1	1	1	1	1	0	1	1	0	1	1	1	1	0	0	0	1	0	0	0	0	0	1	1	0	0	0	0	0	1	0	1	1	0	1	0	0	1	0	0	0	1	1
Anaerostipes_butyraticus	1	1	1	0	1	1	1	1	1	1	1	1	1	1	1	0	1	1	1	0	1	1	1	1	1	1	1	1	1	1	1	1	1	1	0	1	0	1	0	0	1	1	0	1	0	0	0	1	1
Anaeromassilibacillus_stercoravium	1	1	1	1	1	1	1	1	1	1	1	1	1	1	1	1	1	1	1	0	1	1	1	1	1	1	1	1	1	1	1	1	1	1	0	1	0	1	0	0	1	0	0	1	0	0	1	0	1
Eubacterium_G_sp904420085	0	1	1	1	1	1	1	1	1	1	1	1	1	0	0	0	1	1	1	1	1	1	1	1	0	1	1	1	1	1	1	1	0	1	1	1	0	1	0	0	1	1	0	1	0	0	1	0	0
Lachnospira_sp944381165	1	1	1	0	1	1	1	1	1	1	1	1	0	0	0	0	1	1	1	0	0	0	1	0	1	0	0	0	1	1	0	0	1	0	0	1	0	1	0	0	1	0	0	0	0	0	1	0	0
Harrysmithimonas_galli	1	1	1	0	0	1	1	1	1	1	1	1	0	0	0	1	1	1	1	0	1	1	1	1	0	1	1	1	1	1	1	1	0	1	0	1	0	1	0	0	1	0	0	1	1	1	0	1	0
Fimicola_sp944379995	1	1	1	0	1	1	1	1	1	1	1	1	1	1	1	1	1	1	1	0	0	0	1	1	1	1	1	1	0	0	0	0	1	1	0	1	0	1	1	1	1	1	0	0	0	0	1	0	0
Anaerotignum_merdipullorum	1	1	1	0	0	1	1	1	1	1	1	1	0	0	0	1	1	1	1	0	0	0	1	1	0	1	1	1	0	1	0	0	0	1	0	1	0	1	1	0	1	1	0	1	0	0	0	1	1
Anaerotignum_lactatifermentans	1	1	0	0	0	1	1	1	1	1	1	1	0	0	0	1	1	1	1	0	1	1	1	1	1	1	1	1	0	1	1	1	1	1	0	1	0	0	1	0	1	1	0	1	0	0	0	0	0
Intestinimonas_merdavium	1	1	0	0	1	0	1	1	1	1	1	1	1	1	0	1	1	1	1	0	1	1	1	1	1	1	1	0	1	1	1	1	0	1	0	1	0	1	0	0	1	0	0	1	0	1	0	1	0
Blautia_A_intestinipullorum	1	1	0	0	1	1	1	1	1	1	1	1	1	1	1	0	1	1	1	0	0	0	1	0	0	0	0	0	0	0	0	0	0	0	0	1	1	1	1	1	1	1	0	1	0	1	1	1	1
Merdisoma_faecalis	1	1	1	0	1	1	1	1	1	1	1	1	1	1	1	0	1	1	1	0	0	0	1	0	0	0	0	1	0	1	0	0	0	0	0	1	0	1	1	1	1	1	0	1	1	1	1	1	1
Choladocola_avistercoris	1	1	0	0	0	1	1	0	1	1	1	1	1	1	1	0	1	1	1	0	0	0	1	0	0	0	0	1	0	0	0	0	1	0	0	1	1	0	1	0	1	1	0	1	1	1	1	0	1
Bifidobacterium_pullorum_B	1	1	1	0	1	1	1	1	1	1	1	1	1	1	1	1	1	1	1	0	0	0	1	0	0	0	1	1	1	1	0	0	0	0	0	0	0	1	1	0	1	0	0	1	1	0	1	0	1
Rubneribacter_badeniensis	1	1	0	0	0	1	1	1	1	1	1	1	0	0	0	1	1	1	1	0	0	0	1	0	0	0	1	0	1	0	0	0	1	0	0	0	1	1	0	0	1	0	0	1	1	0	0	1	0
Lawsonibacter_sp900545895	1	1	0	1	1	1	1	1	1	1	1	1	1	0	1	1	1	1	1	0	1	1	1	1	0	0	0	1	0	0	1	1	0	1	1	0	1	0	1	0	1	1	0	0	1	0	0	0	1
Agathobaculum_pullistercoris	1	1	0	0	0	1	1	1	1	1	0	1	1	1	1	1	1	1	1	0	0	0	1	0	1	0	0	1	0	1	0	0	0	0	0	0	1	1	1	0	1	1	1	0	0	0	0	0	0
Anaerotignum_sp944384295	1	1	1	0	0	1	1	1	1	1	1	1	0	0	0	1	1	1	1	0	0	0	1	0	1	0	0	0	1	1	0	0	1	0	0	0	0	0	1	0	1	1	0	1	0	0	0	0	0
Dysosmobacter_pullicola	1	1	0	0	0	1	1	1	1	1	1	1	0	0	0	0	1	0	1	0	1	1	1	0	0	0	0	1	0	0	1	1	0	1	1	1	1	1	1	0	1	0	0	1	0	1	0	0	0
Ruthenibacterium_avium	1	1	1	0	0	1	1	1	1	1	0	1	1	1	1	0	1	1	1	0	0	0	1	0	1	0	0	1	0	0	0	0	0	0	0	1	0	1	0	0	0	0	0	0	1	1	0	0	1
Ruthenibacterium_merdavium	1	1	0	0	1	1	0	1	1	1	0	1	1	1	1	0	1	1	1	0	0	0	1	0	1	0	0	1	1	0	0	0	0	0	0	1	1	1	0	0	0	0	0	0	1	0	0	1	1
Anaerofilum_faecale	0	0	1	0	1	0	1	0	1	1	1	0	0	1	1	1	1	1	1	1	0	1	1	1	0	0	0	0	1	0	1	0	0	0	0	0	0	1	0	0	1	0	0	0	1	0	0	1	1
Faecalibacterium_gallistercoris	1	1	1	1	0	1	1	1	1	1	1	1	1	1	1	0	1	1	1	0	1	1	0	1	1	1	1	1	1	1	1	1	0	0	1	1	0	1	1	0	1	1	0	1	0	1	0	0	0
Faecalibacterium_faecigallinarum	0	1	0	0	0	1	0	1	1	1	1	1	1	1	1	0	1	1	1	1	1	1	0	1	0	1	1	1	0	0	1	1	1	1	1	1	0	1	1	0	1	1	0	0	0	1	0	0	0
Thomasclavelia_spiroformis	1	1	0	0	1	1	1	1	1	1	1	1	1	0	1	0	1	1	1	0	0	0	1	0	1	0	0	0	0	1	0	0	0	0	0	1	1	1	1	0	1	1	0	1	0	0	0	0	1
Thomasclavelia_merdavium	1	1	0	0	1	1	1	1	1	1	1	1	1	1	1	1	1	1	1	0	0	0	1	0	1	0	0	0	1	1	0	0	0	0	0	1	1	1	1	0	0	1	0	1	0	0	0	0	1
Merdibacter_merdigallinarum	1	1	1	0	1	1	1	1	1	1	1	1	1	0	1	0	1	1	1	0	1	1	0	1	0	1	1	1	0	0	1	1	0	0	1	1	0	1	1	0	1	0	0	1	0	0	0	0	0
Eubacterium_R_faecavium	1	1	0	0	1	1	1	1	1	1	1	1	1	1	1	0	1	1	1	0	1	1	1	1	0	1	1	0	0	1	1	1	0	1	1	1	1	1	0	0	1	0	0	0	0	0	1	0	0
Fimenecus_excrementavium	1	1	0	0	1	1	1	1	1	1	1	1	1	1	1	0	1	1	0	0	0	0	1	0	0	0	0	1	1	1	0	0	0	0	0	1	1	1	1	0	1	0	0	0	0	0	0	0	1
Fimenecus_stercoravium	1	1	1	0	1	1	1	1	1	1	1	1	1	1	1	0	1	1	0	0	0	0	1	0	0	0	0	1	1	0	0	0	0	0	0	1	0	1	0	0	1	0	0	0	0	0	0	0	1
Onthovicinus_excrementipullorum	1	1	0	0	1	1	1	1	1	1	1	1	1	1	1	1	1	1	1	0	0	0	1	0	0	0	0	1	0	0	0	0	0	0	0	1	1	1	1	0	1	1	0	0	0	0	1	0	0
Ornithoclostridium_excrementipullorum	1	1	0	0	1	1	1	1	1	1	1	1	1	1	1	0	1	1	1	0	0	0	1	0	1	0	0	0	1	0	0	0	0	0	0	1	1	1	0	0	0	0	0	1	0	1	1	1	1
Ornithoclostridium_sp944380285	1	1	0	0	1	1	1	1	1	1	1	1	1	0	1	0	1	1	1	0	0	0	1	0	0	0	0	0	1	0	0	0	0	0	0	1	1	1	0	0	1	0	0	1	0	0	1	1	1
Gemmiger_stercorigallinarum	0	1	1	0	0	0	1	1	1	1	1	1	1	1	1	0	1	1	0	1	0	0	1	0	0	0	0	0	1	0	0	0	1	0	0	1	0	0	1	0	0	1	0	1	0	0	0	0	0
Acutalibacter_ornithocaccae	1	1	1	1	1	1	1	1	1	1	1	1	1	1	1	1	1	1	1	0	0	0	0	0	0	0	0	0	0	0	0	0	0	0	0	0	0	0	0	0	0	0	0	0	0	0	0	0	0
Alloclostridium_intestinigallinarum	1	1	0	0	0	1	1	1	1	1	1	0	0	1	1	0	1	1	1	0	0	0	1	0	0	0	0	0	0	0	0	0	0	0	0	1	1	0	0	0	0	0	0	1	1	1	1	0	0
Agathobaculum_intestinigallinarum	0	1	0	0	1	1	1	1	1	1	0	1	1	1	1	0	1	1	1	1	1	1	1	1	1	1	1	1	1	1	1	1	1	1	1	1	0	0	0	0	0	0	0	0	0	0	0	0	0
Butyricicoccus_pullicaecorum	1	1	0	0	0	1	1	1	1	1	1	1	1	1	1	1	1	1	1	0	1	1	1	1	1	1	1	0	0	1	1	1	0	1	1	1	1	0	1	0	1	0	0	0	1	0	0	0	0
Avoscillospira_A_avistercoris	1	1	1	0	0	1	1	1	1	1	1	1	1	0	0	0	1	1	0	0	0	0	1	0	0	0	0	0	0	1	0	0	0	0	0	1	0	0	1	0	1	0	0	0	0	1	0	1	0
UBA866_sp016901855	1	1	0	0	0	1	1	1	1	1	1	0	1	1	0	1	1	1	1	0	0	0	0	0	1	0	1	0	0	0	0	0	0	0	0	0	1	1	0	0	1	0	0	1	0	0	1	1	0
Borkfalkia_excrementipullorum	1	1	0	0	1	1	1	1	1	1	1	1	1	1	1	0	1	0	1	0	0	0	1	0	0	0	0	0	1	1	0	0	1	0	0	1	0	1	0	0	1	0	0	1	0	0	0	1	1
Gallimonas_sp017887095	1	1	0	0	1	0	1	1	1	1	1	1	1	1	1	0	1	1	0	0	0	0	1	0	1	0	0	1	0	1	0	0	1	0	0	1	0	1	0	0	1	0	0	1	0	1	0	1	1
Coproplasma_avistercoris	1	1	0	0	1	1	1	1	1	1	1	1	1	0	0	0	1	1	0	0	0	1	1	0	0	0	0	1	1	1	1	0	0	0	0	1	1	1	0	0	1	0	0	1	0	0	0	1	1
Borkfalkia_sp904373255	1	1	0	0	0	0	1	0	1	1	1	0	1	0	1	0	1	0	1	0	0	1	0	0	1	0	0	0	1	1	1	0	1	0	0	1	0	1	0	0	1	0	0	0	0	0	0	1	0
Coproplasma_stercoravium	1	1	0	1	0	1	1	1	1	1	1	1	1	0	0	0	1	0	0	0	0	0	1	0	0	0	0	1	0	1	0	0	0	0	0	1	1	0	0	0	1	0	0	1	0	0	0	1	1
Coproplasma_stercorigallinarum	1	1	0	0	0	1	1	1	1	1	0	1	1	1	1	0	1	1	0	1	0	0	1	0	0	0	0	1	0	1	0	0	0	0	0	1	0	0	0	0	0	0	0	1	0	0	0	1	0
Gallimonas_sp944367465	1	1	0	1	1	1	1	0	1	1	0	0	1	0	1	0	1	1	0	0	0	1	1	0	0	0	0	0	0	1	1	0	0	0	0	1	0	1	0	0	1	0	0	0	1	0	0	1	1
Gallimonas_merdigallinarum	1	1	0	0	0	1	1	1	1	1	1	1	0	0	0	0	1	1	0	0	0	1	0	0	1	0	0	1	0	1	1	0	0	0	0	1	0	1	0	0	1	0	0	1	0	1	0	0	0
Tyzzerella_sp944383305	1	1	0	0	1	0	1	1	1	0	0	1	1	1	1	1	1	1	1	0	0	0	1	0	0	0	0	0	0	1	0	0	0	0	0	1	0	0	0	0	1	0	0	0	1	0	0	1	1
Ligilactobacillus_salivarius	1	1	0	0	0	0	1	1	1	0	0	1	0	1	1	1	1	1	1	0	0	0	1	0	0	0	0	1	0	0	1	1	1	0	0	0	1	1	1	0	0	1	0	0	1	0	0	1	1
Lactobacillus_crispatus	1	1	1	0	0	0	1	1	1	1	0	1	1	1	1	1	1	1	0	0	0	0	1	0	0	0	0	0	0	0	1	1	1	0	0	0	1	0	0	0	0	1	0	0	1	0	0	0	1
Lactobacillus_gallinarum	1	1	1	0	0	1	1	1	1	1	0	1	1	1	1	1	1	1	1	0	0	0	1	0	0	0	0	0	0	0	1	1	0	0	0	0	0	0	1	0	0	1	0	0	0	0	0	0	1
Faecousia_gallistercoris	1	0	1	1	0	1	0	1	1	1	1	1	1	0	1	0	1	0	1	0	0	0	1	0	0	0	0	1	0	0	0	0	0	0	0	1	0	0	0	0	0	0	0	0	1	0	0	1	0
Negativibacillus_faecipullorum	1	1	0	0	0	1	0	1	0	0	0	1	0	1	0	1	1	1	1	0	0	0	1	0	1	0	0	1	1	0	0	0	0	0	0	0	1	1	0	0	0	0	0	0	0	0	0	0	0
Pelethenecus_faecipullorum	1	1	0	0	0	0	0	1	1	1	0	1	0	0	0	0	1	1	0	0	0	0	1	0	0	0	0	1	0	1	0	0	0	0	0	1	0	0	0	0	0	0	0	0	0	0	0	0	1
Limihabitans_stercoravium	1	0	0	1	0	0	0	1	0	0	0	1	1	1	1	1	1	1	0	0	0	0	1	0	0	0	0	0	0	0	0	0	0	0	0	0	0	0	0	0	0	0	0	0	1	1	0	1	0
CAG-269_sp904419495	1	0	0	1	0	0	0	1	0	0	0	1	1	0	0	0	1	0	1	0	0	0	1	0	0	0	0	0	0	1	1	0	0	0	0	1	0	0	0	0	0	0	0	0	0	0	0	0	0
Faecimonas_sp017886705	1	0	0	1	0	0	0	1	0	0	0	1	0	0	0	0	1	0	0	0	0	0	1	0	0	0	0	0	0	1	0	0	0	0	0	1	0	0	0	0	1	0	0	0	1	0	0	0	1
Faecimonas_intestinavium	1	1	0	0	0	0	0	1	0	0	0	1	0	0	0	0	1	0	0	0	0	0	1	0	0	0	0	0	0	0	0	0	0	0	0	1	0	0	0	0	1	0	0	0	0	0	0	0	1
Faecimonas_gallistercoris	1	0	0	0	0	0	0	0	0	0	0	1	0	0	0	0	1	0	0	1	0	0	1	0	0	0	0	0	0	1	0	0	0	0	0	1	0	0	0	0	1	0	0	0	0	0	0	0	1
Coprosoma_intestinipullorum	1	0	0	0	0	0	0	1	0	0	0	1	0	0	0	1	1	0	0	0	0	1	1	1	0	0	0	0	0	0	1	0	0	0	0	0	0	0	0	0	0	0	0	0	1	0	0	0	0
Merdicola_faecigallinarum	1	0	0	0	0	0	0	0	1	1	0	0	1	0	0	1	1	0	1	0	0	0	1	0	1	0	0	0	0	1	0	0	0	0	0	1	0	0	0	0	1	0	0	0	0	0	0	0	1
Merdicola_sp001915925	1	0	0	1	0	0	0	1	0	0	0	1	1	0	0	1	1	0	1	0	0	0	1	0	1	0	0	0	0	0	0	0	0	0	0	1	0	0	0	0	1	0	0	0	1	0	0	0	1
Scybalousia_sp900543675	0	0	0	0	0	0	0	1	0	0	0	1	0	0	0	0	1	0	0	1	0	0	0	0	0	0	0	0	0	1	1	0	0	0	0	1	0	0	0	0	1	0	0	0	1	1	0	0	0
Pelethosoma_merdigallinarum	0	0	0	0	0	0	0	1	0	0	0	1	0	0	0	1	1	0	0	1	0	0	0	0	0	0	0	0	0	1	1	0	0	0	0	0	0	0	0	0	0	0	0	0	0	0	0	0	0
Caccovivens_sp930979925	0	0	0	1	0	0	0	1	0	0	0	1	0	0	0	0	1	0	0	0	0	0	0	0	0	0	0	0	0	0	1	0	0	0	0	1	0	1	0	0	0	0	0	0	1	0	0	0	0
[truncated: 206 more columns]
